# Supplementary material for: Interaction of clinical-stage antibodies with heme predicts their physiochemical and binding qualities
Source: Commun Biol. 2021 Mar 23;4:391. doi: 10.1038/s42003-021-01931-7 (PMC7988133; doi:10.1038/s42003-021-01931-7)
Supplement: Supplementary file 5 — Supplementary Data 2 [file 42003_2021_1931_MOESM5_ESM.xlsx]

## Sheet: Figure 1b
Heme / FA binding			Average OD from two replicates
			Heme		FA		carrier only
	abituzumab		0.15075		0.3246		0.05485
	abrilumab		0.1022		0.0643		0.1031
	alemtuzumab		0.07955		0.069		0.07405
	alirocumab		0.10765		0.1648		0.05355
	anifrolumab		0.0697		0.067		0.05725
	bapineuzumab		0.27795		0.2921		0.0931
	bavituximab		0.9434		0.07085		0.05955
	benralizumab		0.73575		0.13585		0.05195
	bevacizumab		0.2065		0.0581		0.0586
	bimagrumab		1.2483		1.18535		0.0611
	blosozumab		0.2913		0.19765		0.0991
	briakinumab		1.7156		1.6927		0.2616
	brodalumab		0.8612		0.17415		0.05115
	canakinumab		0.1081		0.17115		0.36785
	carlumab		0.7143		0.6963		0.6787
	certolizumab		0.11385		0.055		0.0583
	cetuximab		0.2677		0.2452		0.1527
	cixutumumab		0.86045		0.1296		0.06595
	clazakizumab		0.07015		0.05745		0.05685
	crenezumab		0.2173		0.2429		0.154
	dacetuzumab		0.06825		0.0989		0.0525
	daclizumab		0.06995		0.06015		0.05075
	dalotuzumab		0.67305		0.0968		0.07735
	daratumumab		0.07155		0.0528		0.0528
	denosumab		0.67035		0.8857		0.0724
	dinutuximab		0.36235		0.15125		0.0517
	drozitumab		0.1088		0.0494		0.051
	duligotuzumab		0.58445		0.1517		0.09005
	dupilumab		0.76875		0.36465		0.05425
	efalizumab		0.0786		0.06945		0.05725
	eldelumab		0.10485		0.0553		0.0609
	elotuzumab		0.0893		0.081		0.0821
	emibetuzumab		0.8269		0.54705		0.18345
	enokizumab		0.164		0.0627		0.0623
	epratuzumab		0.11855		0.14315		0.0517
	etrolizumab		0.06655		0.0552		0.05165
	evolocumab		0.3865		0.065		0.05165
	farletuzumab		0.0906		0.05335		0.051
	fezakinumab		0.38755		0.0608		0.0593
	ficlatuzumab		0.10365		0.08595		0.08615
	figitumumab		1.26765		0.6129		0.0616
	fletikumab		0.0818		0.05815		0.05945
	foralumab		0.3477		0.50715		0.0722
	fresolimumab		0.19245		0.19445		0.14295
	fulranumab		1.2101		0.1353		0.05175
	galiximab		0.15035		0.11925		0.13155
	ganitumab		1.0325		0.6519		0.25845
	gantenerumab		1.34895		1.21855		0.1401
	gemtuzumab		0.14365		0.08875		0.07485
	gevokizumab		0.0848		0.063		0.05085
	glembatumumab		0.0938		0.05195		0.0526
	golimumab		0.54005		0.3234		0.189
	guselkumab		1.10515		0.161		0.0571
	ibalizumab		0.10965		0.06745		0.05795
	imgatuzumab		0.17695		0.36315		0.147
	inotuzumab		0.5227		0.421		0.05815
	lampalizumab		0.2458		0.2536		0.1657
	lebrikizumab		0.1851		0.12665		0.0709
	lenzilumab		1.3305		1.12225		0.18265
	lintuzumab		0.1453		0.05555		0.05495
	lirilumab		0.122		0.06775		0.1158
	lumiliximab		0.43095		0.29365		0.1854
	matuzumab		0.06715		0.0558		0.0534
	mavrilimumab		0.06655		0.05915		0.06
	mepolizumab		0.06465		0.05905		0.05635
	mogamulizumab		0.08095		0.0752		0.05465
	motavizumab		0.0679		0.0693		0.0544
	muromonab		0.5142		0.27515		0.07255
	natalizumab		0.0896		0.06585		0.05965
	necitumumab		0.07125		0.0522		0.0597
	nimotuzumab		0.10815		0.0687		0.05535
	obinutuzumab		0.1414		0.0533		0.05435
	ocrelizumab		0.10525		0.0528		0.05245
	ofatumumab		0.1396		0.1475		0.0556
	olaratumab		0.19595		0.06445		0.0512
	olokizumab		0.13355		0.05155		0.0549
	onartuzumab		0.1526		0.12535		0.0735
	otelixizumab		0.2178		0.10875		0.0509
	otlertuzumab		0.11445		0.0516		0.0521
	ozanezumab		0.26745		0.3122		0.1309
	palivizumab		0.0877		0.12675		0.065
	panitumumab		0.13615		0.11985		0.1339
	panobacumab		0.11015		0.1231		0.05425
	parsatuzumab		0.561		0.58435		0.08345
	patritumab		0.8076		0.11205		0.0583
	pertuzumab		0.08895		0.05835		0.05895
	pinatuzumab		0.1971		0.19015		0.17755
	polatuzumab		0.24		0.25205		0.23775
	radretumab		0.16715		0.1105		0.0548
	ramucirumab		0.1214		0.0578		0.05065
	ranibizumab		0.1129		0.0624		0.0851
	reslizumab		0.20495		0.06905		0.05995
	rilotumumab		0.07435		0.0527		0.0509
	robatumumab		1.091		0.60525		0.0584
	romosozumab		0.07925		0.07825		0.07395
	sarilumab		0.06945		0.0592		0.05355
	secukinumab		0.26595		0.24135		0.2099
	seribantumab		0.51715		0.11575		0.0535
	sifalimumab		0.12845		0.1194		0.0952
	simtuzumab		0.6271		0.3355		0.16865
	sirukumab		0.9333		0.1813		0.0652
	tabalumab		0.15535		0.0745		0.05975
	tanezumab		0.1731		0.05635		0.0616
	teplizumab		0.91805		0.30815		0.04765
	tigatuzumab		0.8218		0.111		0.05555
	tildrakizumab		0.08105		0.05965		0.05825
	tocilizumab		0.11065		0.11405		0.0527
	tralokinumab		0.0587		0.0551		0.05275
	tremelimumab		0.21915		0.0809		0.0518
	vedolizumab		0.1144		0.05435		0.10705
	vesencumab		1.25695		0.68915		0.107
	zalutumumab		0.1218		0.11755		0.0955
	zanolimumab		0.10015		0.10425		0.0596

## Sheet: Figure 1c
Ab conc, nM		OD 492 nm
		bimagrumab			figitumumab			robatumumab			tigatuzumab			fulranumab			brodalumab			bavituximab			guselkumab			visilizumab			teplizumab
201		1.4936	1.5044		1.6036	1.676		1.4547	1.4625		1.0636	1.2688		1.4649	1.4628		1.2259	1.3224		1.3525	1.3388		1.3629	1.383		1.3545	1.3517		1.115	1.0783
67		1.3107	1.2703		1.5855	1.6139		1.0633	1.0479		0.8202	0.8429		1.4744	1.4277		1.1816	1.129		1.0099	1.0233		1.1496	1.1259		1.0295	1.0961		0.7926	0.7988
22.3333		0.7576	0.7796		1.5329	1.5199		0.582	0.5869		0.42	0.4311		1.2963	1.2778		0.7744	0.7711		0.5946	0.5676		0.6612	0.6177		0.5825	0.6099		0.449	0.4278
7.44444		0.3351	0.2995		1.1878	1.1536		0.2322	0.2387		0.1917	0.1863		0.9657	0.9194		0.3736	0.3846		0.2793	0.259		0.2811	0.2746		0.2827	0.2837		0.2274	0.2273
2.48148		0.1439	0.1426		0.5687	0.5206		0.1203	0.1203		0.1012	0.0995		0.5128	0.4574		0.1965	0.2009		0.1391	0.1365		0.1317	0.1247		0.134	0.1378		0.12	0.119
0.82716		0.0909	0.0834		0.2332	0.2097		0.0795	0.0782		0.0733	0.0744		0.2131	0.2046		0.1032	0.1029		0.0858	0.0899		0.0851	0.0813		0.087	0.0875		0.0816	0.0834
0.27572		0.0678	0.0649		0.1081	0.1049		0.0647	0.0648		0.0624	0.0632		0.1143	0.1065		0.0723	0.0728		0.0677	0.0709		0.0664	0.0662		0.0684	0.0665		0.0652	0.0685
0.0919067		0.0643	0.065		0.0793	0.0739		0.0617	0.0618		0.0598	0.067		0.0762	0.0741		0.065	0.0662		0.0625	0.0645		0.0635	0.0616		0.0672	0.0626		0.0645	0.0635
0		0.0586	0.0588		0.0585	0.0582		0.0572	0.0613		0.0601	0.0607		0.0851	0.0599		0.0568	0.0583		0.06	0.06		0.0574	0.0601		0.0603	0.0581		0.058	0.06

## Sheet: Figure 2bcd
			ΔA	λ-shift	ABTS
	abituzumab		0.0135	2.26994	1.65674
	abrilumab		0.0195	2.11553	1.755
	alemtuzumab		0.0046	1.00381	1.97071
	alirocumab		0.0171	3.76667	1.85107
	anifrolumab		0.00560001	0.694892	1.70999
	bapineuzumab		0.0303	-6.131	2.48914
	bavituximab		0.0079	2.64478	1.69131
	benralizumab		0.0102	2.14866	1.60971
	bevacizumab		0.0131	1.6688	1.96053
	bimagrumab		0.0221	11.1562	2.01548
	blosozumab		0.0211	2.02862	1.39785
	briakinumab		0.00840001	5.29233	2.10348
	brodalumab		0.0096	0.687429	1.72083
	canakinumab		0.0233	2.97574	1.80628
	carlumab		0.023	2.53732	1.71077
	certolizumab		0.0104	1.31858	1.88862
	cetuximab		0.0125	1.15424	1.8218
	cixutumumab		0.0292	-4.14494	1.99557
	clazakizumab		0.0223	2.00222	1.84172
	crenezumab		0.0392	-0.704947	2.73872
	dacetuzumab		0.0125	1.65592	1.65968
	daclizumab		0.0221	2.15775	1.81772
	dalotuzumab		0.0159	9.27326	1.8542
	daratumumab		0.0134	-0.165414	1.79418
	denosumab		0.0222	2.15094	1.73996
	dinutuximab		0.0127	3.89531	2.47714
	drozitumab		0.00589999	1.09973	1.67305
	duligotuzumab		0.0243	2.30491	1.50359
	dupilumab		0.0346	8.8994	2.07468
	efalizumab		0.0055	0.242442	1.72154
	eldelumab		0.0152	2.42493	1.84198
	elotuzumab		0.0106	1.59387	1.67509
	emibetuzumab		0.0275	5.97606	1.92348
	enokizumab		0.0086	2.06318	2.01862
	epratuzumab		0.0234	3.66039	1.80577
	etrolizumab		0.00650001	0.731057	1.62649
	evolocumab		0.0164	5.24005	2.20969
	farletuzumab		0.0118	1.24129	1.70728
	fezakinumab		0.0101	1.44935	3.81522
	ficlatuzumab		0.0062	0.701798	1.80123
	figitumumab		0.0096	1.74145	1.36336
	fletikumab		0.017	1.52648	1.86591
	foralumab		0.0338	8.1042	1.96892
	fresolimumab		0.0222	1.95942	1.83447
	fulranumab		0.0123	-0.212307	1.7489
	galiximab		0.0206	8.427	1.99656
	ganitumab		0.0148	0.60802	2.22203
	gantenerumab		0.0401	5.67201	2.42611
	gemtuzumab		0.0281	2.77492	1.94505
	gevokizumab		0.00759999	1.01302	1.84845
	glembatumumab		0.0211	1.48882	1.84825
	golimumab		0.011	2.55971	1.80917
	guselkumab		0.0349	13.5138	1.86977
	ibalizumab		0.0062	0.651237	1.67995
	imgatuzumab		0.00970001	2.25803	1.71625
	inotuzumab		0.0293	3.82969	1.79868
	lampalizumab		0.00689999	0.380416	1.74553
	lebrikizumab		0.0213	2.00381	1.68435
	lenzilumab		0.0258	1.58083	1.72508
	lintuzumab		0.0415	7.73636	2.37749
	lirilumab		0.0314	3.17734	1.78829
	lumiliximab		0.0246	28.8546	1.98981
	matuzumab		0.0275	4.30333	2.08511
	mavrilimumab		0.0217	3.25456	2.29909
	mepolizumab		0.0202	1.9268	1.77549
	mogamulizumab		0.0199	12.0134	2.16336
	motavizumab		0.0141	0.911282	1.81228
	muromonab		0.00490001	1.37487	1.55197
	natalizumab		0.0121	1.16089	1.67296
	necitumumab		0.022	2.51789	1.86789
	nimotuzumab		0.0214	3.31042	1.75608
	obinutuzumab		0.00610001	0.568535	1.70233
	ocrelizumab		0.0223	2.83641	1.82298
	ofatumumab		0.0244	1.61071	1.84121
	olaratumab		0.0162	3.64326	2.0044
	olokizumab		0.0207	4.12324	1.91928
	onartuzumab		0.00979999	2.44802	1.8156
	otelixizumab		0.0352	9.48143	1.9423
	otlertuzumab		0.0255	2.58033	1.88669
	ozanezumab		0.0245	5.08069	1.74551
	palivizumab		0.0204	1.53755	1.61839
	panitumumab		0.018	1.70074	1.84564
	panobacumab		0.0166	1.52153	1.84827
	parsatuzumab		0.0247	2.15291	1.51434
	patritumab		0.0192	2.68587	2.20922
	pertuzumab		0.026	2.45279	1.72276
	pinatuzumab		0.0082	0.898547	1.78309
	polatuzumab		0.0173	1.33483	1.82757
	radretumab		0.0332	1.90752	2.33997
	ramucirumab		0.0186	1.87001	1.81354
	ranibizumab		0.0101	2.95452	1.87743
	reslizumab		0.0052	0.25933	1.69987
	rilotumumab		0.0194	1.60567	1.77726
	robatumumab		0.0057	0.857562	1.56829
	romosozumab		0.0052	0.361935	1.46824
	sarilumab		0.0126	0.468334	2.18642
	secukinumab		0.0131	1.23246	1.82628
	seribantumab		0.0328	23.2573	2.36116
	sifalimumab		0.0286	5.81976	2.09099
	simtuzumab		0.0171	1.79952	2.07674
	sirukumab		0.0104	1.32694	1.67139
	tabalumab		0.0097	4.55826	2.17405
	tanezumab		0.0117	0.342222	1.55846
	teplizumab		0.0355	12.1827	2.00397
	tigatuzumab		0.0105	3.27451
	tildrakizumab		0.0235	2.76751	1.66682
	tocilizumab		0.00949999	1.7579	1.781
	tralokinumab		0.00400001	0.450351	1.72414
	tremelimumab		0.0202	4.80098	1.93384
	vedolizumab		0.0201	1.62673	1.799
	visilizumab		0.0198	2.10436	1.67092
	zalutumumab		0.00809999	1.19081	1.8253
	zanolimumab		0.00510001	0.863512	1.92032

## Sheet: Figure 3a
		Average OD 492 nm from two replicates						Average OD 492 nm from two replicates						Average OD 492 nm from two replicates
		Binding to FVIII						Binding to C3						Binding to LysM
			native	heme	Ratio H/N				native	heme	Ratio H/N				native	heme	Ration H/N
		abituzumab	0.0561	0.1887	3.36364			abituzumab	0.0656	0.34605	5.27515			abituzumab	0.054	0.29755	5.51019
		abrilumab	0.1286	0.0949	0.737947			abrilumab	0.11005	0.11035	1.00273			abrilumab	0.08385	0.179	2.13476
		alemtuzumab	0.3838	0.0993	0.258729			alemtuzumab	0.61885	0.19695	0.318252			alemtuzumab	0.14865	0.1602	1.0777
		alirocumab	0.10455	0.1631	1.56002			alirocumab	0.1756	0.29085	1.65632			alirocumab	0.0812	0.2793	3.43966
		anifrolumab	0.05345	0.06325	1.18335			anifrolumab	0.0618	0.07865	1.27265			anifrolumab	0.054	0.07695	1.425
		bapineuzumab	0.08795	0.19275	2.19159			bapineuzumab	0.13205	0.3155	2.38925			bapineuzumab	0.0836	0.35985	4.30443
		bavituximab	0.1018	0.62145	6.10462			bavituximab	0.14555	0.68945	4.73686			bavituximab	0.0719	0.7796	10.8428
		benralizumab	0.08065	0.3349	4.15251			benralizumab	0.16495	0.54125	3.2813			benralizumab	0.08055	0.45275	5.62073
		bevacizumab	0.0569	0.36645	6.44025			bevacizumab	0.0703	0.55115	7.83997			bevacizumab	0.0547	0.6171	11.2815
		bimagrumab	0.17135	0.44835	2.61657			bimagrumab	0.3336	0.67585	2.02593			bimagrumab	0.0713	0.4215	5.91164
		blosozumab	0.08475	0.10405	1.22773			blosozumab	0.11025	0.1639	1.48662			blosozumab	0.08775	0.17375	1.98006
		briakinumab	0.3713	0.9431	2.53999			briakinumab	0.3725	0.9574	2.5702			briakinumab	0.1066	0.7493	7.02908
		brodalumab	0.1942	0.3509	1.8069			brodalumab	0.21415	0.60635	2.83143			brodalumab	0.0831	0.44845	5.39651
		canakinumab	0.0665	0.15395	2.31504			canakinumab	0.0774	0.3703	4.78424			canakinumab	0.06975	0.24455	3.50609
		carlumab	0.47395	0.42555	0.89788			carlumab	0.4679	0.46195	0.987284			carlumab	0.32365	0.40155	1.24069
		certolizumab	0.06905	0.2302	3.33382			certolizumab	0.07875	0.4383	5.56571			certolizumab	0.0685	0.3821	5.5781
		cetuximab	0.0583	0.21715	3.7247			cetuximab	0.07135	0.40475	5.67274			cetuximab	0.07415	0.3738	5.04113
		cixutumumab	0.149	0.29065	1.95067			cixutumumab	0.2406	0.4166	1.7315			cixutumumab	0.06675	0.25985	3.89288
		clazakizumab	0.05635	0.09905	1.75776			clazakizumab	0.05755	0.1178	2.04692			clazakizumab	0.061	0.19685	3.22705
		crenezumab	0.05375	0.10105	1.88			crenezumab	0.05675	0.15135	2.66696			crenezumab	0.0533	0.14315	2.68574
		dacetuzumab	0.1025	0.1231	1.20098			dacetuzumab	0.1314	0.22785	1.73402			dacetuzumab	0.0927	0.1876	2.02373
		dacilizumab	0.0699	0.2316	3.3133			daclizumab	0.077	0.3961	5.14416			daclizumab	0.0676	0.3076	4.5503
		dalotuzumab	0.0745	0.38895	5.22081			dalotuzumab	0.1302	0.5648	4.33794			dalotuzumab	0.0975	0.50705	5.20051
		daratumumab	0.0564	0.0939	1.66489			daratumumab	0.0698	0.17215	2.46633			daratumumab	0.0546	0.1173	2.14835
		denosumab	0.1417	0.17265	1.21842			denosumab	0.1759	0.52925	3.00881			denosumab	0.0779	0.1364	1.75096
		dinutuximab	0.0626	0.2561	4.09105			dinutuximab	0.1051	0.4021	3.82588			dinutuximab	0.0619	0.2568	4.14863
		drozitumab	0.09185	0.1314	1.43059			drozitumab	0.109	0.1728	1.58532			drozitumab	0.0659	0.20975	3.18285
		duligotuzumab	0.1608	0.27285	1.69683			duligotuzumab	0.1364	0.26615	1.95125			duligotuzumab	0.07695	0.1526	1.98311
		dupilumab	0.1315	0.44435	3.37909			dupilumab	0.2196	0.71785	3.2689			dupilumab	0.09025	0.65445	7.25152
		efalizumab	0.0612	0.2133	3.48529			efalizumab	0.07385	0.39445	5.34123			efalizumab	0.07615	0.3036	3.98687
		eldelumab	0.06675	0.2814	4.21573			eldelumab	0.0703	0.39085	5.55974			eldelumab	0.0647	0.52545	8.12133
		elotuzumab	0.0726	0.09955	1.37121			elotuzumab	0.0759	0.1218	1.60474			elotuzumab	0.066	0.14645	2.21894
		emibetuzumab	0.1244	0.36885	2.96503			emibetuzumab	0.34585	0.72615	2.09961			emibetuzumab	0.14745	0.55055	3.73381
		enokizumab	0.05625	0.4273	7.59644			enokizumab	0.0642	0.60405	9.40888			enokizumab	0.08955	0.8063	9.00391
		epratuzumab	0.07825	0.2551	3.26006			epratuzumab	0.11045	0.61665	5.58307			epratuzumab	0.0738	0.33785	4.57791
		etrolizumab	0.0553	0.1193	2.15732			etrolizumab	0.064	0.15305	2.39141			etrolizumab	0.062	0.2317	3.7371
		evolocumab	0.06875	0.39715	5.77673			evolocumab	0.07705	0.4271	5.54315			evolocumab	0.06625	0.6679	10.0815
		farletuzumab	0.0753	0.29445	3.91036			farletuzumab	0.08925	0.571	6.39776			farletuzumab	0.07225	0.45495	6.29689
		fezakinumab	0.0679	0.1891	2.78498			fezakinumab	0.0918	0.34615	3.7707			fezakinumab	0.0879	0.2963	3.37088
		ficlatuzumab	0.0946	0.10025	1.05973			ficlatuzumab	0.09925	0.1626	1.63829			ficlatuzumab	0.06945	0.19625	2.82577
		figitumumab	0.1113	0.3742	3.36208			figitumumab	0.2099	0.49425	2.35469			figitumumab	0.10045	0.4137	4.11847
		fletikumab	0.1164	0.134	1.1512			fletikumab	0.13355	0.21225	1.58929			fletikumab	0.1424	0.37855	2.65836
		foralumab	0.20205	0.44245	2.1898			foralumab	0.30715	0.7954	2.58961			foralumab	0.166	0.4693	2.82711
		fresolimumab	0.11305	0.0947	0.837682			fresolimumab	0.0864	0.1276	1.47685			fresolimumab	0.09645	0.1133	1.1747
		fulranumab	0.1114	0.26865	2.41158			fulranumab	0.1623	0.3343	2.05977			fulranumab	0.09335	0.5416	5.80182
		galiximab	0.0855	0.1047	1.22456			galiximab	0.101	0.12555	1.24307			galiximab	0.07045	0.1837	2.60752
		ganitumab	0.15135	0.63345	4.18533			ganitumab	0.13015	0.9331	7.16942			ganitumab	0.06125	0.55895	9.12571
		gantenerumab	0.63565	0.85895	1.35129			gantenerumab	0.5984	0.8078	1.34993			gantenerumab	0.1948	0.525	2.69507
		gemtuzumab	0.07625	0.30905	4.05312			gemtuzumab	0.08595	0.42945	4.99651			gemtuzumab	0.0755	0.5438	7.20265
		gevokizumab	0.078	0.20005	2.56474			gevokizumab	0.1455	0.25115	1.72612			gevokizumab	0.1041	0.30495	2.92939
		glembatumumab	0.0545	0.26865	4.92936			glembatumumab	0.0557	0.40265	7.2289			glembatumumab	0.0536	0.42155	7.86474
		golimumab	0.06075	0.4413	7.2642			golimumab	0.1113	0.7073	6.3549			golimumab	0.1077	0.6158	5.71773
		guselkumab	0.16355	0.80185	4.90278			guselkumab	0.11185	0.8186	7.31873			guselkumab	0.08985	0.8583	9.55259
		ibalizumab	0.0567	0.21065	3.71517			ibalizumab	0.06425	0.39425	6.13619			ibalizumab	0.05645	0.4364	7.73074
		imgatuzumab	0.0918	0.2492	2.7146			imgatuzumab	0.13325	0.5836	4.37974			imgatuzumab	0.083	0.40075	4.82831
		inotuzumab	0.0765	0.58855	7.69346			inotuzumab	0.10975	0.9984	9.09704			inotuzumab	0.07985	0.80885	10.1296
		lampalizumab	0.0513	0.1351	2.63353			lampalizumab	0.05395	0.3998	7.41057			lampalizumab	0.07025	0.17295	2.46192
		lebrikizumab	0.07275	0.3248	4.4646			lebrikizumab	0.07635	0.66285	8.68173			lebrikizumab	0.06425	0.6512	10.1354
		lenzilumab	0.82885	0.9166	1.10587			lenzilumab	0.7867	0.84595	1.07531			lenzilumab	0.41235	0.56665	1.3742
		lintuzumab	0.0678	0.3032	4.47198			lintuzumab	0.07895	0.5032	6.37365			lintuzumab	0.0822	0.5192	6.3163
		lirilumab	0.05735	0.39465	6.88143			lirilumab	0.0668	0.5425	8.12126			lirilumab	0.0606	0.61325	10.1196
		lumiliximab	0.0526	0.36685	6.97433			lumiliximab	0.0619	0.66605	10.7601			lumiliximab	0.05725	0.54175	9.46288
		matuzumab	0.06495	0.1337	2.05851			matuzumab	0.07315	0.15665	2.14149			matuzumab	0.0665	0.28965	4.35564
		mavrilimumab	0.0665	0.15075	2.26692			mavrilimumab	0.07235	0.2117	2.92605			mavrilimumab	0.15505	0.58555	3.77652
		mepolizumab	0.07135	0.0957	1.34128			mepolizumab	0.08165	0.1433	1.75505			mepolizumab	0.0682	0.14995	2.19868
		mogamulizumab	0.0582	0.0886	1.52234			mogamulizumab	0.0874	0.1618	1.85126			mogamulizumab	0.05965	0.1164	1.95138
		motavizumab	0.0545	0.15295	2.80642			motavizumab	0.0761	0.5767	7.57819			motavizumab	0.05235	0.1498	2.86151
		muromonab	0.1872	0.1913	1.0219			muromonab	0.308	0.44085	1.43133			muromonab	0.1105	0.3468	3.13846
		natalizumab	0.0543	0.11875	2.18692			natalizumab	0.0655	0.20265	3.09389			natalizumab	0.0547	0.15175	2.77422
		necitumumab	0.0655	0.1956	2.98626			necitumumab	0.0727	0.337	4.63549			necitumumab	0.06135	0.2315	3.77343
		nimotuzumab	0.0698	0.1013	1.45129			nimotuzumab	0.07575	0.12985	1.71419			nimotuzumab	0.06645	0.21005	3.16102
		obinutuzumab	0.05405	0.3465	6.41073			obinutuzumab	0.06305	0.54405	8.62887			obinutuzumab	0.05595	0.69985	12.5085
		ocrelizumab	0.1197	0.14225	1.18839			ocrelizumab	0.2141	0.2499	1.16721			ocrelizumab	0.089	0.2596	2.91685
		ofatumumab	0.05645	0.15575	2.75908			ofatumumab	0.07255	0.3453	4.75948			ofatumumab	0.0641	0.1993	3.1092
		olaratumab	0.05675	0.26335	4.64053			olaratumab	0.06495	0.35935	5.53272			olaratumab	0.0527	0.3942	7.48008
		olokizumab	0.07435	0.2008	2.70074			olokizumab	0.0807	0.289	3.58116			olokizumab	0.07405	0.39235	5.29845
		onartuzumab	0.1191	0.21295	1.78799			onartuzumab	0.11465	0.32315	2.81858			onartuzumab	0.07875	0.3673	4.66413
		otelixizumab	0.05525	0.46885	8.48597			otelixizumab	0.0636	0.5392	8.47799			otelixizumab	0.06215	0.66855	10.757
		otlertuzumab	0.05745	0.2964	5.15927			otlertuzumab	0.0801	0.58035	7.24532			otlertuzumab	0.0851	0.4457	5.23737
		ozanezumab	0.11085	0.2579	2.32657			ozanezumab	0.4171	0.874	2.09542			ozanezumab	0.26365	0.25615	0.971553
		palivizumab	0.06285	0.0996	1.58473			palivizumab	0.0728	0.16915	2.32349			palivizumab	0.05585	0.1318	2.35989
		panitumumab	0.07565	0.0939	1.24124			panitumumab	0.0846	0.1208	1.4279			panitumumab	0.08185	0.137	1.67379
		panobacumab	0.0776	0.11305	1.45683			panobacumab	0.0932	0.22845	2.45118			panobacumab	0.08225	0.20625	2.5076
		parsatuzumab	0.13085	0.19655	1.5021			parsatuzumab	0.1396	0.20115	1.4409			parsatuzumab	0.0775	0.14715	1.89871
		patritumab	0.09215	0.36765	3.98969			patritumab	0.2403	0.5075	2.11194			patritumab	0.0763	0.5799	7.60026
		pertuzumab	0.05505	0.19545	3.55041			pertuzumab	0.0613	0.53105	8.66313			pertuzumab	0.05895	0.27555	4.6743
		pinatuzumab	0.11545	0.14775	1.27977			pinatuzumab	0.13115	0.2018	1.5387			pinatuzumab	0.09345	0.2114	2.26217
		polatuzumab	0.12865	0.1137	0.883793			polatuzumab	0.15215	0.16195	1.06441			polatuzumab	0.16475	0.19665	1.19363
		radretumab	0.07145	0.465	6.50805			radretumab	0.0896	0.80955	9.03516			radretumab	0.0665	0.5038	7.57594
		ramucirumab	0.0596	0.16615	2.78775			ramucirumab	0.0778	0.33645	4.32455			ramucirumab	0.05725	0.2502	4.37031
		ranibizumab	0.05495	0.3348	6.09281			ranibizumab	0.06275	0.46795	7.45737			ranibizumab	0.05375	0.67645	12.5851
		reslizumab	0.0537	0.1715	3.19367			reslizumab	0.06485	0.3544	5.46492			reslizumab	0.05395	0.26865	4.97961
		rilotumumab	0.0509	0.15585	3.06189			rilotumumab	0.05405	0.24635	4.55782			rilotumumab	0.0547	0.2534	4.63254
		robatumumab	0.14325	0.319	2.22688			robatumumab	0.20825	0.43605	2.09388			robatumumab	0.0813	0.29115	3.58118
		romosozumab	0.0559	0.07075	1.26565			romosozumab	0.0935	0.09085	0.971658			romosozumab	0.0562	0.1009	1.79537
		sarilumab	0.0557	0.07535	1.35278			sarilumab	0.06805	0.09475	1.39236			sarilumab	0.05785	0.12255	2.11841
		secukinumab	0.0605	0.11795	1.94959			secukinumab	0.0629	0.1757	2.79332			secukinumab	0.05825	0.1744	2.99399
		seribantumab	0.0554	0.46045	8.31137			seribantumab	0.06495	0.6008	9.25019			seribantumab	0.06145	0.66015	10.7429
		sifalimumab	0.06375	0.2682	4.20706			sifalimumab	0.11165	0.66465	5.95298			sifalimumab	0.07815	0.4144	5.30262
		simtuzumab	0.2226	0.3843	1.72642			simtuzumab	0.20085	0.6238	3.1058			simtuzumab	0.0908	0.4072	4.48458
		sirukumab	0.06495	0.19435	2.9923			sirukumab	0.1225	0.40095	3.27306			sirukumab	0.07905	0.3231	4.08729
		tabalumab	0.0598	0.13365	2.23495			tabalumab	0.09625	0.20985	2.18026			tabalumab	0.0663	0.1887	2.84615
		tanezumab	0.0595	0.1508	2.53445			tanezumab	0.0624	0.1934	3.09936			tanezumab	0.10445	0.20465	1.95931
		teplizumab	0.1643	0.26885	1.63634			teplizumab	0.26495	0.41875	1.58049			teplizumab	0.13285	0.3548	2.67068
		tigatuzumab	0.0604	0.81565	13.5041			tigatuzumab	0.0796	0.9071	11.3957			tigatuzumab	0.06365	0.96065	15.0927
		tildrakizumab	0.0556	0.1485	2.67086			tildrakizumab	0.06305	0.3324	5.27201			tildrakizumab	0.057	0.2369	4.15614
		tocilizumab	0.10815	0.1897	1.75405			tocilizumab	0.2472	0.41645	1.68467			tocilizumab	0.111	0.29925	2.69595
		tralokinumab	0.05445	0.0874	1.60514			tralokinumab	0.0663	0.16085	2.42609			tralokinumab	0.05545	0.18005	3.24707
		tremelimumab	0.05825	0.2283	3.91931			tremelimumab	0.08155	0.4336	5.31698			tremelimumab	0.05575	0.29695	5.32646
		vedolizumab	0.0558	0.2918	5.22939			vedolizumab	0.0665	0.45855	6.89549			vedolizumab	0.05385	0.5884	10.9266
		visilizumab	0.06405	0.64575	10.082			visilizumab	0.07015	0.9575	13.6493			visilizumab	0.0605	0.72455	11.976
		zalutumumab	0.0684	0.1158	1.69298			zalutumumab	0.08285	0.44765	5.40314			zalutumumab	0.0753	0.1972	2.61886
		zanolimumab	0.05455	0.16845	3.08799			zanolimumab	0.0669	0.27515	4.11286			zanolimumab	0.055	0.2139	3.88909
